# Supplementary material for: Off-pump versus on-pump coronary artery surgery in octogenarians (from the KROK Registry)
Source: PLoS One. 2020 Sep 10;15(9):e0238880. doi: 10.1371/journal.pone.0238880 (PMC7482977; doi:10.1371/journal.pone.0238880)
Supplement: S1 File — (XLS) [file pone.0238880.s001.xls]

## Sheet: Arkusz1
	Logistic regression model for propensity score calculation
												z differences
	Group of variables	Variable	Regression Coefficient	Standard Error	Wald Z-Value	Wald P-Value	Odds Ratio					before matching	matched
	Intercept		-1.27787	0.415838	9.4434	0.002119					Complete arterial revascularization	-28.0751	-1.01858
	Demographic data	Age>90 years	0.00322	0.181918	0.0003	0.985878	0.82311				1 graft	-27.1071	-0.77283
		Age 86-90 years	-0.20111	0.329995	0.3714	0.542246	0.670997				Cardiogenic shock	-4.77584	1.00085
		Female gender	-0.0334	0.031547	1.1207	0.289768	0.935389				2 grafts	-2.45901	-0.199286
	Circulatory function	CCS class IV	0.02814	0.03998	0.4953	0.481556	1.05789				2014-2017	-2.31348	0.50436
		NYHA class III or IV	0.04013	0.041408	0.9394	0.332431	1.08358				Poor mobility	-2.27797	-0.474036
		Recent MI<90 days	0.08778	0.034352	6.5294	0.010611	1.19191				Pulmonary hypertension	-2.25849	0.333753
		Pulmonary hypertension	-0.49275	0.283636	3.0181	0.082342	0.373255				Cigarette smoking	-2.11137	-0.773181
		LVEF <30%	0.1333	0.088712	2.2577	0.13295	1.30551				Age>90 years	-1.85579	-0.273652
		Previous PCA/stent	0.21463	0.037339	33.0411	0	1.53612				Diabetes mellitus	-1.81372	0.415697
		Persistent or chronic AF	-0.10078	0.049735	4.1064	0.042721	0.817447				Female gender	-1.69386	0.24329
		Left main stem lesion	0.22908	0.031784	51.9481	0	1.58118				Persistent or chronic AF	-1.56538	-0.704072
		Triple vessel disease	0.32682	0.031229	109.521	0	1.92254				Age 86-90 years	-1.2445	0
	Individual risk factors	Cigarette smoking	-0.21681	0.079507	7.4362	0.006392	0.648156				Non-elective surgery	-0.983606	-0.76794
		Hypercholesterolaemia	-0.02356	0.031822	0.5481	0.459086	0.953974				COPD	-0.162165	-0.265153
		Diabetes mellitus	-0.09869	0.031802	9.6297	0.001915	0.820882				NYHA class III or IV	0.453688	-0.590217
		Arterial hypertension	0.34895	0.046847	55.4837	0	2.00954				Renal failure	0.467357	-0.561503
		BMI>35 kg/m2	0.2232	0.09656	5.3431	0.020804	1.56268				BMI>35 kg/m2	0.485589	0
		Renal failure	0.01791	0.044719	0.1604	0.688788	1.03647				2010-2013	0.693135	-0.4088
		COPD	-0.00709	0.060524	0.0137	0.906694	0.985912				Past treatment of CAD	0.917959	0.160997
		Past TIA. RIND , stroke	0.05938	0.075087	0.6253	0.429073	1.12609				IV nitrates or heparin.	0.926128	-0.798137
		Past treatment of CAD	0.1062	0.155036	0.4692	0.493346	1.23664				Previous cardiac surgery	0.996096	-0.284816
		PVD	0.10972	0.04712	5.4223	0.019882	1.24538				LVEF <30%	1.02848	-0.509541
		Poor mobility	-0.10603	0.073551	2.078	0.149434	0.808923				Past TIA. RIND , stroke	1.37687	0.255973
	Condition before the procedure	Cardiogenic shock	-0.28677	0.079253	13.0932	0.000296	0.563523				CCS class IV	1.57846	0.206968
		Use of IABP	0.41381	0.106863	14.9948	0.000108	2.28785				2006-2009	1.96512	-0.127275
		IV nitrates or heparin.	-0.05189	0.044528	1.3582	0.243855	0.901419				PVD	2.54392	-0.418642
	Procedure-related variables	Previous cardiac surgery	0.1676	0.128028	1.7136	0.190518	1.39821				Hypercholesterolaemia	3.07333	-0.979284
		Non-elective surgery	-0.07858	0.032931	5.6943	0.01702	0.854562				Use of IABP	3.68027	-0.796353
		Complete arterial revascularization	-0.70679	0.074753	89.3959	0	0.243272				Recent MI<90 days	4.01126	-0.819888
	Number of grafts	1 graft	reference								Previous PCA/stent	4.36823	-0.163204
		2 grafts	0.17314	0.059657	8.4229	0.003705	2.93231				Arterial hypertension	9.4863	0
		3 or more grafts	0.72951	0.063538	131.828	0	5.11495				Left main stem lesion	10.2312	-0.205811
	Year of surgery	2006-2009	reference								Triple vessel disease	19.9512	-1.14902
		2010-2013	0.02586	0.0418	0.3828	0.536106	0.936614				3 or more grafts	20.57	0.533653
		2014-2017	-0.11721	0.044552	6.9212	0.008518	0.811758				mean	0.284679	-0.300475
											variance	79.3127	0.322549
