# Supplementary material for: Off-pump versus on-pump coronary artery surgery in octogenarians (from the KROK Registry)
Source: PLoS One. 2020 Sep 10;15(9):e0238880. doi: 10.1371/journal.pone.0238880 (PMC7482977; doi:10.1371/journal.pone.0238880)
Supplement: S2 File — (XLSX) [file pone.0238880.s002.xlsx]

## Sheet: Plos dane
operation	death	fup_time
CABG	0	10.8623
CABG	0	10.7697
CABG	0	11.0026
CABG	1	4.16458
CABG	1	5.41453
CABG	1	7.2643
CABG	1	10.3941
CABG	1	4.10792
CABG	1	10.304
OPCAB	0	11.2913
CABG	1	4.20258
CABG	0	11.2648
CABG	1	8.33322
CABG	1	4.24968
OPCAB	0	9.98648
CABG	1	0.267454
CABG	0	9.92357
OPCAB	1	8.44205
CABG	1	8.9765
CABG	1	3.11519
CABG	1	1.37896
CABG	1	2.74219
CABG	0	11.1376
CABG	1	1.72905
CABG	0	9.96443
CABG	1	2.10316
CABG	1	0.000522853
CABG	1	8.07575
OPCAB	0	11.0241
CABG	0	9.79474
CABG	1	9.12286
CABG	1	10.2326
CABG	1	4.07026
OPCAB	1	8.44539
CABG	0	11.5958
CABG	1	0.0280192
CABG	1	2.71365
OPCAB	0	10.9806
OPCAB	1	7.65084
CABG	1	2.22456
OPCAB	1	9.72629
OPCAB	1	0.0383109
CABG	0	9.78445
OPCAB	1	4.31702
CABG	0	10.61
CABG	0	10.8077
OPCAB	0	10.8899
CABG	1	0.00126435
CABG	0	10.4792
CABG	1	9.87617
CABG	1	3.04046
CABG	1	9.82797
CABG	1	3.67545
OPCAB	0	10.3887
CABG	1	11.0406
CABG	1	9.29957
CABG	0	11.2896
OPCAB	1	3.97673
CABG	0	11.3882
OPCAB	1	3.33881
OPCAB	0	10.2
OPCAB	1	0.89117
CABG	0	10.6707
CABG	1	2.90831
OPCAB	0	10.3313
OPCAB	1	3.57421
OPCAB	0	11.6295
OPCAB	0	9.9287
OPCAB	1	5.12166
OPCAB	1	7.6951
OPCAB	1	0.538473
OPCAB	1	0.513204
OPCAB	0	10.1592
CABG	0	10.6733
OPCAB	1	6.43298
OPCAB	1	8.32706
CABG	1	3.71116
CABG	1	9.58148
CABG	1	0.00423226
CABG	1	0.513157
CABG	1	4.36314
OPCAB	1	8.30265
CABG	1	2.40566
CABG	1	4.90529
CABG	1	6.21895
CABG	1	2.79711
OPCAB	1	4.51922
CABG	1	0.0601091
CABG	1	0.209217
CABG	1	10.9067
CABG	1	8.69995
OPCAB	1	5.78964
CABG	0	11.6651
CABG	1	8.63967
CABG	1	2.14208
CABG	1	4.28905
CABG	1	9.22656
CABG	0	10.9203
CABG	1	4.00177
CABG	1	1.90463
CABG	0	11.5801
CABG	0	11.5135
OPCAB	0	10.6327
CABG	1	3.45058
OPCAB	0	9.86846
CABG	0	9.97855
CABG	0	11.3414
CABG	1	9.23603
OPCAB	1	6.96956
OPCAB	1	0.00644536
CABG	1	4.36014
CABG	0	10.5563
CABG	1	10.3562
CABG	0	10.3804
OPCAB	1	4.56023
OPCAB	1	7.68372
CABG	1	3.08404
OPCAB	1	1.15965
OPCAB	1	4.19889
CABG	1	0.910335
CABG	1	10.9692
CABG	0	10.5583
CABG	1	6.80531
OPCAB	1	7.83195
CABG	1	10.5013
CABG	1	7.86166
CABG	1	2.91476
CABG	1	5.42509
CABG	1	0.046572
CABG	0	10.6684
CABG	1	9.33509
CABG	1	8.68613
CABG	0	10.0934
CABG	1	0.0997985
CABG	1	7.55008
CABG	1	0.00231957
CABG	1	2.05245
OPCAB	1	5.24751
CABG	1	3.48433
CABG	0	11.3634
OPCAB	1	0.0368754
CABG	1	1.00548
CABG	1	10.9791
OPCAB	1	5.31821
CABG	0	10.1373
CABG	1	0.000422085
CABG	0	10.0411
CABG	0	10.6219
CABG	1	0.000579892
CABG	1	6.00508
OPCAB	1	5.11026
CABG	0	10.1693
CABG	1	0.461689
CABG	1	9.34601
OPCAB	1	3.73038
CABG	1	0.0107803
CABG	0	10.5693
OPCAB	0	10.8815
CABG	1	9.50217
OPCAB	1	0.0865959
OPCAB	1	2.05761
CABG	0	11.5389
OPCAB	0	10.7833
OPCAB	1	6.42744
OPCAB	1	10.1892
OPCAB	1	0.508195
OPCAB	0	10.671
CABG	1	9.18172
OPCAB	0	10.1892
OPCAB	1	7.16667
CABG	1	2.49863
CABG	1	2.14545
CABG	0	11.5413
CABG	0	11.424
CABG	1	6.68755
CABG	0	9.82791
CABG	0	10.1807
CABG	1	3.74978
CABG	1	0.00929728
CABG	1	7.72209
CABG	0	10.0852
CABG	0	10.3255
OPCAB	0	10.4871
OPCAB	1	0.258632
CABG	1	9.0146
OPCAB	1	0.242072
CABG	0	10.4986
OPCAB	1	4.86094
OPCAB	1	0.420602
OPCAB	0	9.82474
OPCAB	1	4.75688
OPCAB	0	10.5562
OPCAB	0	10.2879
OPCAB	0	11.3037
CABG	0	10.2714
CABG	1	6.18384
OPCAB	0	11.5801
CABG	1	0.0993802
CABG	1	5.35969
CABG	1	6.62993
CABG	0	10.3617
CABG	1	8.95907
CABG	1	8.65891
CABG	0	10.422
CABG	1	7.64867
CABG	1	7.20773
CABG	1	7.86761
CABG	1	0.114077
CABG	0	11.4761
CABG	0	10.4107
CABG	1	4.79303
CABG	1	8.77937
OPCAB	1	0.160507
CABG	1	5.5535
CABG	1	5.75334
CABG	1	8.94889
CABG	1	3.99626
CABG	1	2.14542
CABG	1	5.96968
CABG	0	10.4871
CABG	1	7.22633
CABG	0	10.37
CABG	1	9.49107
CABG	1	7.55818
CABG	0	9.96697
OPCAB	0	11.3852
CABG	1	7.79634
CABG	1	5.23574
CABG	1	9.46597
CABG	1	8.14957
CABG	1	3.41005
CABG	1	6.49531
CABG	1	0.456156
CABG	1	0.0156
CABG	1	2.08522
CABG	1	0.976443
CABG	0	11.3849
CABG	1	6.12902
CABG	1	2.28976
CABG	1	9.41704
CABG	1	3.61566
CABG	1	0.000979162
CABG	1	7.64853
CABG	0	10.6575
CABG	0	11.1937
CABG	0	10.2112
CABG	0	11.3412
CABG	1	9.44467
CABG	0	11.2626
CABG	1	3.56102
CABG	1	8.86967
CABG	0	9.85248
CABG	1	6.99909
OPCAB	1	3.21597
OPCAB	0	11.2153
OPCAB	0	10.8429
OPCAB	1	0.87191
OPCAB	1	8.39815
OPCAB	1	11.0216
OPCAB	1	4.91068
OPCAB	1	4.91068
OPCAB	0	10.2659
OPCAB	0	10.7141
OPCAB	0	11.5933
OPCAB	1	0.461024
OPCAB	1	9.3047
CABG	1	10.808
OPCAB	0	10.6097
OPCAB	1	4.09482
OPCAB	1	9.01948
OPCAB	0	11.6645
OPCAB	1	0.111282
OPCAB	1	10.969
OPCAB	1	0.357118
OPCAB	1	8.69724
OPCAB	0	11.4748
OPCAB	1	7.49241
CABG	1	0.680337
OPCAB	0	10.6705
OPCAB	1	8.79301
OPCAB	0	11.0238
OPCAB	0	10.3723
OPCAB	1	4.56027
OPCAB	1	0.456194
OPCAB	0	9.92653
OPCAB	0	10.3528
OPCAB	1	0.00100768
OPCAB	1	6.06613
OPCAB	1	0.112765
OPCAB	0	11.3415
OPCAB	0	9.85204
CABG	1	3.22956
OPCAB	1	8.27555
CABG	1	0.0242224
CABG	0	10.2384
CABG	1	3.68412
CABG	1	11.0872
CABG	0	11.4431
CABG	0	10.4213
OPCAB	1	6.84892
OPCAB	1	0.0107651
OPCAB	1	9.9319
OPCAB	1	7.93315
OPCAB	0	10.5204
OPCAB	1	9.34574
OPCAB	1	9.22241
OPCAB	0	10.0168
OPCAB	1	6.1037
OPCAB	0	10.4219
OPCAB	0	9.8523
OPCAB	1	8.34668
OPCAB	1	9.02479
OPCAB	1	0.000598905
CABG	0	11.6595
OPCAB	0	10.6
CABG	1	1.73762
OPCAB	1	9.77599
CABG	1	8.76846
OPCAB	1	10.1372
CABG	1	0.106662
CABG	1	0.105864
CABG	1	3.77059
OPCAB	1	3.03536
CABG	1	0.0589589
CABG	1	2.28149
OPCAB	0	9.95927
OPCAB	1	1.20848
CABG	1	1.60073
OPCAB	1	1.54728
OPCAB	1	4.45585
OPCAB	1	4.39881
OPCAB	1	8.763
OPCAB	1	4.66011
OPCAB	1	1.16541
OPCAB	1	0.039984
OPCAB	1	11.0289
OPCAB	1	9.6335
OPCAB	1	4.6973
OPCAB	1	4.47828
OPCAB	1	1.43646
OPCAB	1	7.12303
OPCAB	1	8.41253
OPCAB	1	7.9115
OPCAB	1	7.02393
OPCAB	1	9.94513
OPCAB	1	6.13193
OPCAB	1	0.140486
OPCAB	1	0.053274
OPCAB	1	10.5316
OPCAB	1	2.9668
OPCAB	1	7.93885
OPCAB	1	0.483754
OPCAB	1	10.8985
OPCAB	1	9.28799
OPCAB	1	3.78536
OPCAB	1	5.75599
CABG	1	0.00527607
OPCAB	0	9.85743
CABG	0	10.3727
CABG	1	0.0643718
CABG	0	11.6841
CABG	1	0.152293
CABG	1	10.7095
CABG	1	0.13039
CABG	0	10.3508
CABG	1	0.502738
OPCAB	1	4.19057
CABG	1	3.86158
CABG	0	10.8813
CABG	1	10.4188
CABG	1	0.00880865
CABG	1	7.95519
CABG	1	5.27761
CABG	1	7.01253
CABG	1	6.35843
CABG	0	10.1158
CABG	1	1.18943
CABG	1	9.15435
OPCAB	1	7.18581
CABG	1	5.60333
CABG	0	10.5917
CABG	1	10.3563
CABG	0	10.8129
CABG	0	11.6508
OPCAB	1	8.17151
OPCAB	0	10.5809
OPCAB	1	1.2115
CABG	1	9.6301
OPCAB	1	4.66381
OPCAB	1	0.926591
OPCAB	1	2.2407
OPCAB	1	0.305727
OPCAB	1	2.52533
CABG	1	4.34012
OPCAB	1	6.07438
OPCAB	1	0.218857
OPCAB	1	3.91421
OPCAB	1	1.63906
OPCAB	0	11.3414
OPCAB	0	10.7197
OPCAB	1	5.96486
OPCAB	1	9.66861
CABG	1	8.12161
OPCAB	1	6.2496
OPCAB	1	10.1203
OPCAB	0	10.9587
CABG	1	4.6507
OPCAB	1	8.86026
OPCAB	1	9.42739
OPCAB	1	6.35022
OPCAB	0	10.9501
OPCAB	1	0.694501
OPCAB	1	4.36864
OPCAB	1	6.3306
OPCAB	1	10.4982
OPCAB	0	9.98665
OPCAB	1	3.00451
CABG	1	6.17226
OPCAB	1	8.84765
OPCAB	1	5.76945
OPCAB	1	7.47604
OPCAB	1	10.2431
CABG	1	0.0104266
OPCAB	1	6.99635
OPCAB	0	10.2139
CABG	1	3.70043
OPCAB	1	9.62503
OPCAB	1	5.41091
OPCAB	1	1.23922
OPCAB	1	7.95711
OPCAB	1	0.0430926
OPCAB	1	4.17967
OPCAB	1	8.00388
CABG	1	0.00647388
OPCAB	1	2.69308
OPCAB	0	9.96201
CABG	1	2.42961
CABG	0	9.84101
OPCAB	1	0.289185
OPCAB	0	10.4898
OPCAB	1	2.93121
OPCAB	1	3.29478
OPCAB	1	6.59455
OPCAB	0	11.522
OPCAB	1	0.17693
OPCAB	1	5.68007
OPCAB	1	5.95937
OPCAB	1	0.0863906
OPCAB	0	10.3481
OPCAB	1	0.0646095
OPCAB	0	10.14
OPCAB	1	6.40291
OPCAB	1	1.5733
OPCAB	0	11.5199
OPCAB	1	5.27711
OPCAB	1	7.32567
OPCAB	0	11.2817
OPCAB	1	0.962298
OPCAB	1	3.17228
OPCAB	1	5.99222
OPCAB	0	11.0435
OPCAB	0	11.0381
OPCAB	1	10.2578
OPCAB	1	7.88076
OPCAB	1	4.45354
OPCAB	1	7.30364
OPCAB	0	10.868
OPCAB	0	10.6219
OPCAB	0	10.6
OPCAB	1	7.23132
OPCAB	1	2.32316
OPCAB	1	6.11473
OPCAB	0	10.7663
OPCAB	1	5.09419
OPCAB	1	0.0177162
OPCAB	0	10.186
OPCAB	1	8.15195
OPCAB	0	10.1565
OPCAB	1	2.13731
OPCAB	0	10.2277
OPCAB	1	3.12242
CABG	1	0.00859951
OPCAB	1	8.19347
OPCAB	1	3.88354
OPCAB	1	4.71362
OPCAB	1	0.0240703
CABG	0	11.5359
OPCAB	1	8.55767
OPCAB	1	5.63906
OPCAB	1	9.17368
OPCAB	0	10.3838
CABG	1	9.3926
CABG	1	0.049538
OPCAB	0	11.1668
CABG	1	0.833276
OPCAB	1	0.0252586
OPCAB	1	7.4761
OPCAB	1	4.75202
OPCAB	1	5.86813
OPCAB	1	6.80229
OPCAB	0	10.0081
OPCAB	1	0.0257529
OPCAB	0	9.80544
CABG	0	8.00679
CABG	1	7.19581
CABG	1	7.36402
CABG	1	0.212012
CABG	1	5.32928
CABG	1	3.45927
CABG	1	4.30732
CABG	0	8.22091
CABG	0	8.17941
CABG	1	7.02124
CABG	0	9.42494
OPCAB	1	0.00101719
CABG	0	9.26487
CABG	0	8.41535
CABG	1	2.53377
CABG	1	0.0828295
CABG	0	8.1388
CABG	0	7.76648
CABG	1	0.00412579
CABG	1	0.880637
CABG	1	4.10082
CABG	0	7.95722
CABG	1	6.01295
OPCAB	1	4.70192
CABG	0	7.9384
CABG	1	4.93549
CABG	0	8.79517
CABG	1	5.00945
CABG	0	8.00719
CABG	0	7.80481
CABG	0	8.50241
CABG	1	7.64596
CABG	1	6.64348
CABG	1	0.108468
CABG	1	6.61339
CABG	1	6.79945
CABG	1	6.1779
CABG	0	8.28114
CABG	1	5.49677
CABG	0	8.85626
CABG	0	8.37971
CABG	1	1.44747
CABG	1	7.85955
OPCAB	0	7.93304
CABG	1	6.32031
CABG	1	7.80476
CABG	1	0.030605
CABG	0	8.93385
CABG	0	9.20378
CABG	1	5.75131
CABG	1	7.76358
CABG	1	0.668663
CABG	1	2.96612
CABG	1	6.97912
CABG	1	4.24281
CABG	1	0.192676
CABG	1	5.09628
CABG	1	3.34143
OPCAB	1	3.54181
CABG	0	9.54278
OPCAB	1	0.324721
CABG	0	8.35769
CABG	1	1.73431
CABG	0	9.04506
CABG	1	5.07136
CABG	1	4.659
CABG	1	7.84254
CABG	1	7.7523
CABG	0	9.23064
CABG	0	8.25376
CABG	1	2.66587
CABG	0	8.33265
CABG	1	3.5255
OPCAB	1	4.67269
CABG	1	0.0504221
CABG	1	0.549053
CABG	1	0.141056
CABG	0	9.60615
CABG	0	8.15754
CABG	0	9.713
CABG	1	6.62469
CABG	1	4.65982
CABG	0	9.70157
CABG	1	0.445319
CABG	0	8.53388
CABG	1	2.62976
OPCAB	0	9.71506
OPCAB	0	9.38361
CABG	1	5.53977
OPCAB	1	0.107803
CABG	1	3.78508
OPCAB	1	2.63573
OPCAB	1	6.84913
OPCAB	0	8.57945
CABG	1	3.90322
OPCAB	0	8.93495
OPCAB	0	8.54626
OPCAB	1	3.29164
OPCAB	1	4.24954
OPCAB	1	0.0323979
OPCAB	1	8.89693
OPCAB	0	8.74373
OPCAB	0	8.584
CABG	0	9.31049
OPCAB	1	8.04557
CABG	1	5.29951
CABG	1	3.51172
CABG	1	6.97784
CABG	1	5.08051
CABG	0	7.96618
CABG	0	8.44809
OPCAB	0	8.92939
OPCAB	1	0.00703476
OPCAB	0	8.21532
CABG	1	4.17642
CABG	0	8.62868
CABG	1	2.36927
OPCAB	1	3.16895
CABG	1	0.0149536
CABG	1	1.80019
OPCAB	1	0.0220663
CABG	1	2.22493
CABG	0	8.03188
CABG	0	8.56251
OPCAB	1	7.84788
OPCAB	1	7.43232
OPCAB	0	8.92653
CABG	1	0.000551373
CABG	1	8.44533
CABG	1	7.42642
CABG	0	8.25555
CABG	0	9.00046
CABG	1	0.00735797
CABG	0	8.51375
CABG	0	8.56573
CABG	1	0.995047
OPCAB	1	0.924367
OPCAB	0	8.62594
CABG	0	9.03938
CABG	1	6.86278
CABG	1	0.00877443
CABG	1	0.00880295
CABG	0	8.83681
CABG	0	8.33785
CABG	1	3.74162
CABG	1	3.10917
CABG	1	2.69532
CABG	1	8.72676
OPCAB	1	0.220045
OPCAB	0	8.94633
CABG	1	5.16258
CABG	1	1.40589
CABG	1	4.19848
CABG	1	7.13627
OPCAB	1	0.426107
CABG	0	7.86207
OPCAB	0	9.22017
CABG	0	8.37925
CABG	0	8.44759
CABG	1	0.267387
CABG	0	8.52702
CABG	0	8.43152
CABG	1	0.13809
OPCAB	0	7.81268
CABG	1	8.20942
CABG	0	7.93871
CABG	0	8.54652
OPCAB	1	7.05139
CABG	0	9.58103
CABG	0	8.02902
CABG	0	7.83465
OPCAB	1	4.51092
CABG	1	2.32615
CABG	1	0.00287094
CABG	1	2.83166
OPCAB	0	9.66914
OPCAB	0	9.72117
OPCAB	0	8.83067
CABG	1	7.64741
OPCAB	1	1.42707
CABG	1	7.19411
CABG	1	4.08036
CABG	0	7.85011
OPCAB	1	6.47323
OPCAB	1	5.15426
OPCAB	0	8.92165
CABG	1	6.54695
CABG	0	9.18406
OPCAB	1	5.01751
CABG	0	8.0509
CABG	1	4.00667
CABG	1	8.68511
OPCAB	0	9.45243
OPCAB	1	0.255913
CABG	1	7.67769
CABG	0	7.88677
CABG	0	8.05923
CABG	1	0.286514
CABG	0	8.84725
CABG	1	7.29494
OPCAB	1	5.59794
CABG	1	3.69383
OPCAB	0	8.17363
OPCAB	0	8.65556
OPCAB	1	1.14347
CABG	1	4.67256
CABG	0	8.33812
CABG	1	1.70704
OPCAB	1	8.13867
OPCAB	1	0.00441478
OPCAB	1	0.248213
OPCAB	1	4.84219
OPCAB	0	9.21184
OPCAB	1	0.250837
OPCAB	0	8.07017
OPCAB	1	4.79017
OPCAB	0	7.80466
OPCAB	0	7.74442
OPCAB	1	0.0115484
OPCAB	0	8.71623
CABG	1	7.49246
CABG	0	9.24198
CABG	0	9.68269
CABG	0	8.81485
CABG	0	7.93049
CABG	1	0.630932
CABG	0	8.99229
CABG	1	0.302932
OPCAB	1	1.84385
CABG	0	7.77941
CABG	1	2.73679
CABG	0	7.83195
CABG	1	0.0674006
CABG	0	8.52696
CABG	1	8.39285
CABG	1	6.76134
CABG	0	8.8203
OPCAB	0	7.83981
CABG	1	7.49423
CABG	1	1.83873
OPCAB	1	7.28366
CABG	1	5.9587
OPCAB	1	2.04085
CABG	0	7.89498
OPCAB	1	6.23848
OPCAB	1	7.87853
CABG	0	8.43669
CABG	1	0.0326926
CABG	0	9.0364
OPCAB	1	6.45758
CABG	0	9.25226
OPCAB	1	2.97729
OPCAB	0	8.55211
OPCAB	1	6.92029
OPCAB	1	7.45101
OPCAB	0	8.38778
CABG	0	9.42545
CABG	1	7.17163
OPCAB	1	4.38503
CABG	0	9.22241
CABG	1	8.15775
CABG	0	9.25743
OPCAB	1	0.0949122
OPCAB	0	8.61999
OPCAB	0	8.36858
OPCAB	0	9.61704
OPCAB	0	9.23058
OPCAB	1	7.03206
OPCAB	0	9.67454
OPCAB	1	3.38387
OPCAB	0	8.92437
OPCAB	1	0.0920602
CABG	0	8.64182
CABG	1	0.00317515
CABG	1	2.03595
CABG	1	7.84562
OPCAB	1	6.17556
CABG	1	5.39208
CABG	1	3.42397
CABG	0	8.2015
CABG	1	0.000693969
CABG	1	5.5595
CABG	1	9.14057
CABG	0	8.48334
CABG	1	0.102546
CABG	0	9.10743
CABG	1	2.4029
CABG	1	0.0263613
OPCAB	1	0.143937
CABG	0	8.88602
OPCAB	1	6.6871
CABG	1	0.000475321
OPCAB	1	0.023671
CABG	1	3.76576
CABG	1	4.67802
CABG	1	0.0010362
CABG	1	3.06269
CABG	1	3.5413
CABG	1	3.55276
CABG	1	0.000770021
CABG	1	3.51717
CABG	1	5.23928
OPCAB	1	5.55961
CABG	1	0.0249924
CABG	1	7.82312
CABG	1	3.73346
CABG	0	8.81959
CABG	0	7.86208
CABG	1	8.06953
CABG	1	0.926705
CABG	0	9.63499
CABG	0	9.3515
CABG	1	3.38019
CABG	1	1.75394
OPCAB	1	4.4206
CABG	0	7.93324
CABG	1	5.94556
CABG	0	7.87303
CABG	0	8.25357
OPCAB	1	4.4069
CABG	0	8.81478
CABG	0	9.11875
CABG	1	5.20899
CABG	1	0.000950643
CABG	1	0.0289185
CABG	1	8.56293
CABG	0	9.00861
OPCAB	1	0.0230436
CABG	0	7.8375
CABG	1	0.0023671
CABG	1	0.00737699
CABG	1	3.08179
CABG	1	2.17009
CABG	1	4.47487
CABG	1	6.07974
OPCAB	1	1.7293
CABG	1	4.45888
CABG	1	7.63746
CABG	0	8.08111
CABG	1	0.047304
CABG	1	0.565632
CABG	1	5.92102
OPCAB	0	9.33778
CABG	0	8.05333
CABG	0	8.3768
CABG	0	7.85934
CABG	1	6.50684
CABG	0	9.73203
CABG	0	7.83462
CABG	1	3.36322
CABG	0	8.9271
CABG	0	8.34881
CABG	1	2.88467
CABG	1	9.15686
CABG	0	9.02841
CABG	0	8.25359
CABG	1	6.64102
CABG	0	9.06949
CABG	0	7.94707
OPCAB	1	6.11264
CABG	1	0.00934482
CABG	0	9.21671
OPCAB	0	7.89771
OPCAB	0	8.04827
OPCAB	1	4.33292
OPCAB	0	8.56023
OPCAB	0	8.44243
OPCAB	1	2.94489
OPCAB	1	0.332573
OPCAB	1	3.83968
OPCAB	0	8.72368
OPCAB	0	7.81497
OPCAB	0	8.83139
OPCAB	1	8.0859
OPCAB	1	6.32078
OPCAB	1	4.41733
OPCAB	1	4.87235
OPCAB	0	8.05375
OPCAB	0	9.64969
OPCAB	1	5.50985
CABG	0	8.35421
OPCAB	0	7.91144
CABG	1	6.29014
CABG	1	6.66845
CABG	0	8.19837
OPCAB	1	0.0411058
OPCAB	0	8.60408
CABG	1	0.0574283
CABG	0	7.99297
OPCAB	0	8.50542
OPCAB	1	2.3263
OPCAB	0	7.93589
OPCAB	1	0.0459636
OPCAB	0	8.76238
OPCAB	1	4.4469
OPCAB	1	0.00661647
OPCAB	0	8.76181
OPCAB	0	9.22228
OPCAB	0	8.61784
OPCAB	0	8.52179
OPCAB	0	7.95796
OPCAB	0	8.58773
OPCAB	0	8.9052
OPCAB	0	8.7188
OPCAB	1	6.07352
OPCAB	0	8.77059
OPCAB	0	9.45289
OPCAB	0	7.90047
OPCAB	1	7.10082
OPCAB	1	0.00205339
OPCAB	0	9.37024
OPCAB	1	0.00711081
OPCAB	1	0.0981443
OPCAB	1	0.0291467
OPCAB	0	8.93269
OPCAB	0	7.78234
OPCAB	0	9.07734
OPCAB	0	8.58681
OPCAB	0	8.90463
OPCAB	0	8.98198
OPCAB	0	7.89459
OPCAB	1	0.0038501
OPCAB	0	9.16541
OPCAB	0	9.04472
OPCAB	1	0.0143927
OPCAB	0	8.45346
OPCAB	0	9.37307
OPCAB	0	8.98449
OPCAB	0	8.42608
OPCAB	0	9.25548
OPCAB	0	8.08944
CABG	1	8.88256
CABG	1	8.12752
CABG	1	4.50816
CABG	0	9.05846
CABG	0	9.38969
CABG	0	9.06942
CABG	0	9.65255
CABG	0	9.27401
CABG	1	7.17463
CABG	1	0.0373603
CABG	1	0.104913
CABG	1	5.65691
CABG	1	0.013309
CABG	0	8.44513
CABG	0	7.89488
CABG	0	9.41357
CABG	1	5.78668
CABG	1	5.18984
CABG	0	8.90788
CABG	0	9.58132
CABG	0	7.87025
CABG	0	8.97359
CABG	1	7.15771
CABG	0	9.56223
CABG	0	8.68606
CABG	1	6.91199
CABG	0	8.1823
CABG	1	5.30208
CABG	0	8.39311
OPCAB	1	7.05173
OPCAB	1	1.13776
OPCAB	0	8.72161
OPCAB	0	8.34083
OPCAB	1	0.0137083
OPCAB	1	4.06178
OPCAB	1	1.54255
OPCAB	0	8.89151
OPCAB	0	8.00703
OPCAB	1	0.560176
OPCAB	0	8.52724
CABG	1	0.0262948
CABG	0	8.57107
OPCAB	0	8.92367
OPCAB	1	4.81964
CABG	0	8.77647
OPCAB	1	2.66575
OPCAB	1	3.48979
CABG	0	8.09152
CABG	0	8.71629
OPCAB	1	3.81525
OPCAB	0	9.44193
OPCAB	0	9.14887
OPCAB	1	7.8211
OPCAB	1	0.0568769
OPCAB	0	8.33581
OPCAB	0	8.33581
OPCAB	1	4.67511
OPCAB	1	3.34189
OPCAB	1	2.23049
OPCAB	1	4.07769
OPCAB	1	4.87798
OPCAB	0	9.31876
OPCAB	1	6.92043
OPCAB	1	7.91125
OPCAB	1	8.59845
OPCAB	1	4.83904
OPCAB	1	0.526808
OPCAB	1	1.65281
OPCAB	0	8.48842
OPCAB	1	0.458951
OPCAB	0	7.89784
OPCAB	1	0.120209
OPCAB	1	2.7335
OPCAB	0	8.32221
OPCAB	1	8.14339
OPCAB	1	6.67066
OPCAB	0	8.61194
OPCAB	1	5.0012
OPCAB	1	9.34006
OPCAB	0	9.44732
OPCAB	1	9.38916
OPCAB	1	5.96492
OPCAB	1	6.08242
OPCAB	0	8.56795
OPCAB	1	0.0730094
OPCAB	1	4.39832
OPCAB	1	0.0629611
OPCAB	1	5.4858
CABG	1	0.0171116
OPCAB	1	0.000912617
OPCAB	0	7.74452
OPCAB	1	2.53698
OPCAB	0	9.39977
OPCAB	1	3.93039
OPCAB	0	8.62801
OPCAB	0	9.34286
OPCAB	0	8.86123
CABG	1	0.642368
CABG	1	7.60746
CABG	1	8.92374
CABG	1	0.00398509
CABG	0	7.98528
CABG	0	7.91619
CABG	1	1.15433
CABG	1	0.354343
CABG	0	9.25291
CABG	0	8.15773
CABG	1	0.00717735
OPCAB	1	2.04154
CABG	0	8.9271
CABG	0	7.87791
CABG	0	7.87849
CABG	0	8.82033
CABG	1	0.00194311
CABG	0	9.30983
CABG	0	8.72097
OPCAB	1	4.54352
CABG	1	1.116
CABG	1	4.59035
CABG	0	9.57596
OPCAB	0	8.2253
OPCAB	0	8.07246
OPCAB	1	6.34257
OPCAB	1	3.39676
OPCAB	1	5.32961
OPCAB	1	2.00861
OPCAB	1	7.52738
OPCAB	1	2.69587
OPCAB	1	3.99287
CABG	1	0.0251445
OPCAB	1	6.59953
OPCAB	1	2.97236
CABG	1	1.03126
CABG	1	0.0997034
OPCAB	1	0.00527987
OPCAB	0	8.27504
OPCAB	1	8.52671
CABG	1	0.122827
OPCAB	0	8.77875
CABG	1	8.0867
OPCAB	1	8.13222
OPCAB	0	8.25918
CABG	1	6.49264
OPCAB	1	6.46264
CABG	1	0.00104571
OPCAB	0	9.43098
OPCAB	1	8.40657
OPCAB	1	9.14898
OPCAB	0	9.02213
OPCAB	1	0.110141
OPCAB	1	8.54586
CABG	0	7.79827
OPCAB	1	0.00489771
OPCAB	0	7.7953
CABG	1	0.000712982
OPCAB	0	9.06046
CABG	0	8.16604
OPCAB	1	0.00871739
OPCAB	1	7.44262
OPCAB	1	6.43292
OPCAB	1	7.0265
OPCAB	1	4.07461
CABG	1	6.47627
OPCAB	1	6.30972
OPCAB	0	9.58693
OPCAB	0	8.22576
OPCAB	0	9.50408
OPCAB	0	8.95383
CABG	1	7.3963
CABG	1	1.06845
OPCAB	1	4.49179
OPCAB	0	9.02795
OPCAB	0	9.2415
OPCAB	0	8.3298
OPCAB	0	7.88672
OPCAB	1	2.24903
OPCAB	0	8.34622
CABG	1	4.62871
OPCAB	0	8.0478
CABG	0	8.67477
CABG	0	8.74321
OPCAB	0	9.04757
OPCAB	0	8.02863
OPCAB	0	9.38387
OPCAB	1	7.01004
OPCAB	1	5.02567
OPCAB	1	0.00907864
OPCAB	0	9.25257
OPCAB	1	0.0840748
OPCAB	0	7.81828
OPCAB	1	4.76557
OPCAB	0	7.94924
OPCAB	1	0.305527
OPCAB	1	0.253137
OPCAB	1	0.0471766
OPCAB	1	2.03599
OPCAB	1	7.42679
OPCAB	1	5.63902
OPCAB	0	8.83893
OPCAB	1	5.60574
OPCAB	1	2.41933
OPCAB	1	4.04522
OPCAB	1	3.69731
OPCAB	1	6.28733
OPCAB	1	7.08986
OPCAB	1	3.64316
OPCAB	1	1.57609
OPCAB	1	5.57329
OPCAB	1	0.0876378
OPCAB	1	0.000235759
OPCAB	1	1.68284
OPCAB	1	7.85071
OPCAB	0	9.50214
OPCAB	0	9.67418
OPCAB	0	8.71864
OPCAB	1	4.68029
OPCAB	1	0.0951707
OPCAB	1	0.18795
OPCAB	0	9.18405
OPCAB	0	9.21743
OPCAB	1	7.92243
OPCAB	0	8.3763
OPCAB	1	0.27006
OPCAB	0	8.55672
OPCAB	1	1.63903
OPCAB	1	7.01622
OPCAB	0	8.36044
OPCAB	0	8.3988
OPCAB	1	2.79938
OPCAB	1	7.25161
OPCAB	1	2.17293
OPCAB	0	8.18248
OPCAB	1	1.11884
OPCAB	1	7.28963
OPCAB	0	7.9854
OPCAB	0	7.8866
OPCAB	1	0.56303
OPCAB	0	7.82376
OPCAB	1	7.2816
OPCAB	1	6.47957
OPCAB	1	0.0648243
OPCAB	0	7.74447
OPCAB	1	0.264659
OPCAB	1	5.43028
OPCAB	1	0.0051715
OPCAB	1	6.01948
OPCAB	0	9.05578
OPCAB	0	8.17353
OPCAB	1	7.13105
OPCAB	1	7.72205
OPCAB	0	8.37423
OPCAB	1	0.165507
OPCAB	1	6.50371
OPCAB	0	7.91695
OPCAB	0	8.41801
OPCAB	0	8.05915
OPCAB	0	8.04297
OPCAB	0	8.59819
OPCAB	1	0.0203913
OPCAB	1	3.22359
CABG	1	5.31539
CABG	0	9.39796
OPCAB	1	6.04601
OPCAB	0	7.74096
OPCAB	1	7.10929
OPCAB	0	8.33516
CABG	1	1.91182
CABG	0	7.55417
OPCAB	1	4.57632
OPCAB	1	5.44473
CABG	1	1.50762
CABG	0	6.80769
CABG	0	6.9364
CABG	1	5.04492
CABG	0	5.91914
CABG	0	7.04829
CABG	1	4.65543
CABG	1	3.16901
CABG	0	7.45112
CABG	1	0.00747205
CABG	0	5.82774
CABG	1	4.98161
OPCAB	1	4.9699
CABG	0	6.84105
OPCAB	0	6.39699
CABG	1	5.23103
CABG	0	6.34754
CABG	1	5.03432
CABG	0	7.01074
CABG	0	6.68994
CABG	1	2.46313
CABG	0	6.50576
CABG	0	7.16911
CABG	1	0.149726
CABG	0	7.56605
CABG	1	0.000912617
CABG	1	5.24487
CABG	1	2.46312
CABG	1	0.00720587
CABG	1	0.0101529
CABG	1	4.73289
CABG	0	6.41663
CABG	1	3.84579
CABG	0	5.93699
CABG	0	7.49815
CABG	0	6.92186
CABG	0	6.00274
OPCAB	1	3.1718
CABG	1	3.24342
CABG	0	5.8987
CABG	1	4.56867
CABG	1	4.69543
CABG	0	7.51078
CABG	1	3.30371
CABG	0	5.78638
CABG	0	7.70888
CABG	1	1.03125
CABG	1	4.77941
CABG	1	3.07917
CABG	0	6.63018
CABG	1	3.18536
CABG	1	0.0514108
CABG	0	5.98401
CABG	1	0.0971367
CABG	0	7.24897
CABG	1	0.116397
CABG	1	0.00220549
CABG	1	4.24608
CABG	1	0.504335
CABG	1	4.00961
CABG	1	6.55179
CABG	1	5.12716
CABG	0	6.82466
CABG	1	4.54749
CABG	1	6.73098
CABG	1	0.18412
OPCAB	1	1.06495
CABG	0	6.06065
CABG	1	0.0145068
CABG	0	5.92313
CABG	0	5.7676
CABG	1	0.00599856
CABG	1	0.000817553
CABG	0	7.03277
CABG	1	4.89397
CABG	1	5.6394
CABG	1
CABG	0	7.52418
CABG	1	0.0467716
OPCAB	0	7.0081
CABG	0	5.97305
CABG	1	5.45426
CABG	0	5.79911
CABG	0	6.48238
CABG	1	5.23641
CABG	1	4.46391
CABG	0	6.17944
CABG	0	6.37779
OPCAB	0	6.12645
CABG	1	5.22793
CABG	1	0.0380637
CABG	0	5.95882
CABG	0	7.1915
CABG	0	6.74253
CABG	0	6.02186
OPCAB	0	6.47386
CABG	0	5.87952
CABG	1	0.0224162
CABG	1	4.39547
CABG	1	6.94236
CABG	1	0.0615446
CABG	0	5.94524
CABG	0	5.93472
CABG	1	4.56571
CABG	0	7.37434
CABG	1	2.31728
CABG	0	6.05698
CABG	0	5.77036
CABG	0	6.13185
CABG	1	5.50667
CABG	1	2.3975
CABG	0	5.78953
CABG	0	6.39693
CABG	1	5.12971
CABG	1	5.09081
OPCAB	1	4.44929
OPCAB	0	6.34508
OPCAB	1	0.0565765
OPCAB	0	6.329
OPCAB	1	5.36254
OPCAB	1	3.55198
OPCAB	1	0.269621
OPCAB	1	4.77048
OPCAB	0	6.63564
OPCAB	1	2.59731
OPCAB	1	3.93287
OPCAB	0	7.26483
OPCAB	0	6.2277
OPCAB	0	6.30704
OPCAB	0	7.2204
CABG	0	7.66997
CABG	0	6.41381
CABG	1	5.61947
CABG	0	7.21843
CABG	1	0.245437
CABG	0	7.65132
CABG	0	7.5336
CABG	0	6.93076
CABG	1	3.14984
CABG	0	6.57532
OPCAB	0	6.03006
CABG	0	5.78401
CABG	0	6.28439
CABG	1	3.59873
CABG	1	5.89001
CABG	0	7.60752
CABG	0	6.62737
CABG	1	0.000703476
CABG	1	3.92237
CABG	1	4.01266
OPCAB	0	7.71977
CABG	0	5.87933
CABG	0	6.89841
CABG	1	6.60765
CABG	0	6.34537
CABG	0	5.74545
OPCAB	0	6.01363
OPCAB	1	6.51186
OPCAB	0	6.109
OPCAB	0	6.28693
CABG	1	0.00712031
CABG	1	1.55961
CABG	1	1.81103
CABG	0	6.15054
CABG	0	5.91817
CABG	1	0.0168644
CABG	0	7.16125
CABG	0	6.15572
CABG	1	0.0835615
CABG	1	0.0587497
CABG	0	6.80807
CABG	0	6.89231
CABG	1	0.0031086
CABG	0	6.38273
CABG	1	5.21184
CABG	0	6.72256
CABG	0	6.64853
CABG	1	4.33311
CABG	1	0.133128
CABG	1	2.8347
CABG	0	6.50046
CABG	0	6.38592
CABG	0	7.14168
CABG	0	7.17705
CABG	0	6.22154
CABG	1	4.09206
CABG	1	0.0130942
OPCAB	1	4.34567
OPCAB	1	0.16429
OPCAB	1	0.286866
CABG	1	0.190252
OPCAB	0	5.84885
OPCAB	1	2.96401
OPCAB	0	6.79984
CABG	0	6.25742
OPCAB	1	3.53585
CABG	0	6.28785
CABG	0	6.74232
CABG	1	6.23857
CABG	1	7.38568
CABG	0	6.92253
CABG	0	6.32303
OPCAB	0	6.30701
CABG	1	0.0455548
CABG	1	1.22239
CABG	0	7.54674
CABG	1	1.59235
CABG	0	6.81891
CABG	0	6.00001
CABG	0	6.21118
CABG	1	2.41927
OPCAB	0	6.3613
OPCAB	0	7.40452
CABG	1	2.44636
CABG	0	5.77042
CABG	1	6.16188
CABG	1	6.28195
CABG	1	5.65001
CABG	0	7.55504
CABG	1	6.09322
CABG	0	6.23251
CABG	0	7.39617
CABG	0	5.95892
CABG	0	6.26546
CABG	0	6.16963
OPCAB	0	6.45216
OPCAB	1	5.50206
CABG	0	6.35621
CABG	0	7.60478
CABG	1	4.16459
CABG	0	6.04112
OPCAB	1	0.434178
CABG	1	3.47023
CABG	0	7.1503
CABG	1	6.32894
CABG	1	5.81646
CABG	0	6.09023
CABG	0	7.69775
CABG	1	1.95382
CABG	1	0.00541866
CABG	0	6.63558
CABG	1	0.000817553
CABG	0	7.51677
CABG	0	5.7512
OPCAB	0	5.93423
CABG	1	1.29624
CABG	1	3.24839
OPCAB	1	4.85278
OPCAB	1	3.07643
OPCAB	1	5.26344
CABG	1	5.29358
CABG	1	2.32342
CABG	1	4.74646
CABG	1	5.22827
CABG	1	3.6892
CABG	0	6.32489
CABG	1	4.41744
CABG	0	6.87931
CABG	1	4.27781
OPCAB	0	7.64802
CABG	0	6.62735
CABG	1	4.32761
CABG	1	0.176896
OPCAB	0	6.76692
CABG	0	6.63229
CABG	0	6.63273
CABG	1	0.080643
CABG	0	6.02999
CABG	1	2.41647
OPCAB	1	1.90424
CABG	0	6.38298
CABG	1	5.6455
OPCAB	1	4.2508
CABG	1	0.237128
CABG	0	6.7254
CABG	1	3.11957
CABG	0	6.67061
CABG	1	0.0367709
CABG	1	0.00551373
CABG	1	3.64847
CABG	0	5.88538
CABG	0	6.87376
OPCAB	1	3.97334
CABG	1	6.13728
CABG	1	7.16846
CABG	0	6.97506
OPCAB	0	5.8027
CABG	0	7.31902
OPCAB	1	1.51556
CABG	0	7.35197
CABG	0	6.95
OPCAB	0	7.14697
CABG	0	6.29884
CABG	1	0.00530459
CABG	1	5.10127
CABG	0	6.45939
CABG	0	6.48117
CABG	0	7.47574
CABG	1	7.20184
CABG	1	0.00867937
OPCAB	0	5.86029
OPCAB	1	1.52022
OPCAB	0	5.88199
OPCAB	0	6.87926
OPCAB	1	0.0690071
CABG	1	0.0134421
OPCAB	0	5.88495
CABG	0	6.76901
OPCAB	0	7.70823
CABG	0	7.21851
CABG	1	7.30793
CABG	1	6.454
OPCAB	1	0.0475797
CABG	0	6.19203
OPCAB	1	0.0447372
OPCAB	1	6.35576
OPCAB	1	4.46671
CABG	1	4.46306
OPCAB	0	7.04792
OPCAB	1	3.73854
CABG	0	6.39368
CABG	1	0.995608
CABG	1	4.69079
CABG	1	1.30133
OPCAB	0	5.90181
CABG	0	7.2259
OPCAB	1	4.15197
OPCAB	0	6.2276
OPCAB	1	0.054662
OPCAB	1	4.79849
OPCAB	0	7.1977
OPCAB	0	6.41655
OPCAB	1	5.20633
OPCAB	0	6.07144
OPCAB	1	4.82581
OPCAB	0	6.16733
CABG	0	6.91763
CABG	1	3.4624
OPCAB	1	0.311088
CABG	0	7.19942
CABG	1	0.0646722
CABG	0	7.21867
CABG	0	6.04141
CABG	0	6.68479
CABG	0	7.28708
CABG	0	7.10918
CABG	0	6.9011
CABG	0	6.3803
CABG	1	4.42065
OPCAB	0	5.80324
CABG	1	3.36583
CABG	0	6.86277
CABG	0	6.0219
CABG	1	3.12288
CABG	0	6.01346
OPCAB	1	5.26011
OPCAB	0	5.80267
CABG	0	7.12787
CABG	0	7.39601
CABG	0	6.16409
OPCAB	0	6.82124
CABG	1	0.0158662
OPCAB	0	6.39942
OPCAB	0	5.85227
OPCAB	0	6.66776
CABG	1	6.31525
OPCAB	0	6.72591
OPCAB	0	7.20964
OPCAB	1	0.0108887
CABG	1	2.50098
CABG	0	6.78545
CABG	0	7.30293
OPCAB	1	1.67691
CABG	0	6.20505
OPCAB	1	0.55702
CABG	1	3.89219
CABG	0	6.72042
OPCAB	0	7.29741
OPCAB	0	7.08474
OPCAB	0	6.10658
CABG	1	0.680755
CABG	0	7.47012
OPCAB	0	6.30424
OPCAB	1	0.0598144
OPCAB	0	5.86083
OPCAB	0	6.16411
OPCAB	1	5.26067
OPCAB	0	6.95585
CABG	0	5.80547
CABG	1	5.44182
OPCAB	0	6.06809
OPCAB	0	6.52886
CABG	1	0.0334436
OPCAB	0	6.57262
CABG	1	3.97701
CABG	0	6.22473
OPCAB	0	6.0106
OPCAB	0	6.41918
OPCAB	1	2.81816
OPCAB	0	6.68766
OPCAB	0	6.18538
OPCAB	1	0.852641
OPCAB	1	2.90283
OPCAB	0	6.63215
OPCAB	0	6.21248
OPCAB	0	6.36711
CABG	0	6.10246
OPCAB	1	2.24033
OPCAB	0	6.49479
CABG	0	6.57809
OPCAB	0	6.0295
OPCAB	1	0.0118735
CABG	0	5.95078
OPCAB	1	2.17136
OPCAB	1	0.214693
OPCAB	0	6.66265
CABG	1	4.50202
OPCAB	1	5.40542
CABG	1	0.0290098
OPCAB	1	0.0123412
OPCAB	0	6.28709
OPCAB	0	5.98049
OPCAB	0	5.88528
OPCAB	1	5.93138
CABG	1	4.78753
OPCAB	1	2.92715
CABG	1	5.93381
OPCAB	0	6.46227
OPCAB	0	6.6629
OPCAB	1	4.26671
OPCAB	1	5.92631
OPCAB	1	0.219589
OPCAB	1	0.000992471
OPCAB	1	0.0282341
CABG	1	0.0649194
CABG	0	6.24394
OPCAB	1	0.691117
OPCAB	1	0.00726291
OPCAB	0	6.12535
OPCAB	1	0.949065
OPCAB	1	0.0180527
OPCAB	0	6.24386
OPCAB	1	5.14334
CABG	1	1.06035
CABG	1	0.220473
OPCAB	1	0.708191
OPCAB	0	6.72791
OPCAB	0	6.70135
OPCAB	0	6.70135
OPCAB	1	5.89893
CABG	1	0.0452411
OPCAB	0	6.51158
OPCAB	1	3.59831
OPCAB	0	5.86619
OPCAB	0	6.24943
OPCAB	0	5.99877
OPCAB	0	6.53057
CABG	0	7.32549
CABG	0	7.47031
OPCAB	1	3.02385
OPCAB	0	7.60988
OPCAB	1	0.420298
CABG	1	6.3367
CABG	0	6.33707
CABG	1	0.00319416
CABG	1	5.69341
CABG	0	5.89585
CABG	0	6.66845
CABG	1	0.0215701
CABG	1	5.8767
CABG	0	7.26757
CABG	1	0.00668302
OPCAB	1	0.006664
CABG	0	5.82471
CABG	1	4.7131
CABG	0	6.55342
OPCAB	1	1.11058
CABG	0	6.6296
CABG	0	6.93388
CABG	1	0.000551373
CABG	1	6.11265
CABG	1	0.00110275
CABG	1	0.00545669
CABG	0	6.98061
OPCAB	0	5.74304
OPCAB	1	0.0665925
CABG	1	1.22833
OPCAB	1	4.93269
OPCAB	1	2.37007
CABG	1	0.0756902
OPCAB	0	6.17491
OPCAB	0	5.95856
OPCAB	1	5.55102
OPCAB	1	1.74857
OPCAB	1	3.24065
CABG	1	0.115779
CABG	1	0.212488
CABG	0	5.97302
OPCAB	0	6.7855
CABG	0	6.12862
CABG	1	0.0084322
CABG	0	5.88815
OPCAB	0	6.57466
OPCAB	0	5.78411
CABG	0	5.90734
OPCAB	0	5.78135
OPCAB	0	6.09848
CABG	1	5.68007
CABG	0	6.32341
OPCAB	0	6.52065
OPCAB	1	5.50493
CABG	0	5.77244
OPCAB	0	5.86628
OPCAB	1	0.0429786
OPCAB	0	6.41935
OPCAB	1	1.4556
CABG	0	6.26877
CABG	0	7.09551
OPCAB	0	6.59719
OPCAB	0	5.91544
OPCAB	0	6.16464
CABG	1	1.35375
OPCAB	1	6.26272
CABG	0	5.84708
OPCAB	1	2.26055
OPCAB	0	6.26808
OPCAB	0	6.44333
CABG	0	5.80875
CABG	1	0.171515
CABG	1	0.116425
OPCAB	1	2.21943
CABG	0	6.32073
CABG	0	6.39465
OPCAB	1	5.22011
OPCAB	1	6.96138
CABG	1	4.32945
OPCAB	1	0.157826
CABG	0	5.98397
OPCAB	1	5.36796
CABG	1	3.13387
OPCAB	1	2.62463
OPCAB	1	2.32894
OPCAB	1	0.469941
CABG	0	7.33639
CABG	1	0.102346
CABG	0	6.15092
CABG	0	7.70876
CABG	0	6.11269
CABG	0	7.34189
CABG	0	6.69302
CABG	1	4.45899
OPCAB	0	6.95585
CABG	0	7.13106
CABG	0	5.99167
CABG	0	5.90966
CABG	0	5.87151
CABG	1	3.57181
CABG	1	0.165868
CABG	1	0.0529318
CABG	1	0.84765
CABG	1	3.82375
CABG	0	6.35592
CABG	0	7.28713
CABG	1	0.108944
CABG	1	2.9558
CABG	1	6.50416
CABG	0	6.30918
CABG	1	6.14493
CABG	1	1.40556
CABG	0	5.94294
CABG	1	0.294747
CABG	0	7.18036
CABG	0	6.1483
CABG	1	6.59446
CABG	1	0.123232
CABG	0	6.30629
CABG	1	2.70671
CABG	0	6.82449
CABG	0	6.55881
OPCAB	0	7.45688
CABG	0	7.20226
CABG	0	6.32352
CABG	0	7.70326
CABG	0	7.70326
CABG	1	6.83822
CABG	0	6.27971
CABG	0	6.89262
CABG	1	3.2926
CABG	0	6.95591
OPCAB	0	6.41595
OPCAB	1	5.66359
OPCAB	0	6.01951
OPCAB	1	0.113944
OPCAB	0	6.87003
OPCAB	0	5.81092
OPCAB	1	6.85945
OPCAB	1	0.0729143
OPCAB	1	5.00605
OPCAB	0	7.14197
OPCAB	0	7.16624
OPCAB	0	6.20511
OPCAB	0	6.23034
OPCAB	0	5.94233
OPCAB	1	6.23245
OPCAB	1	5.16804
OPCAB	0	5.77308
OPCAB	1	3.30017
OPCAB	0	7.52417
OPCAB	1	2.49586
OPCAB	0	7.39339
OPCAB	0	5.96148
OPCAB	0	7.53629
OPCAB	1	4.68889
OPCAB	1	2.07097
OPCAB	1	3.48975
OPCAB	0	6.55885
OPCAB	0	7.58512
OPCAB	0	7.51165
OPCAB	1	0.0356111
OPCAB	1	2.79906
OPCAB	0	6.05185
OPCAB	0	7.44585
OPCAB	1	0.628204
OPCAB	1	0.628204
OPCAB	0	6.35071
OPCAB	0	6.47671
OPCAB	1	5.34826
OPCAB	1	3.02704
OPCAB	0	5.78953
OPCAB	0	5.79995
OPCAB	0	7.07632
CABG	1	6.13997
OPCAB	0	7.60752
OPCAB	1	2.37784
OPCAB	0	5.74498
CABG	0	6.47325
OPCAB	0	5.80998
CABG	1	0.686231
OPCAB	0	5.79194
CABG	0	6.99629
OPCAB	1	4.59531
OPCAB	0	6.5206
OPCAB	1	3.54198
OPCAB	0	6.33904
OPCAB	1	2.76647
CABG	1	5.23045
CABG	1	7.4049
CABG	0	5.77484
CABG	0	5.99719
OPCAB	1	1.56455
CABG	1	4.32756
OPCAB	0	6.25233
OPCAB	1	3.18315
OPCAB	1	6.27422
OPCAB	0	6.64935
CABG	1	0.0923739
CABG	0	7.52544
CABG	0	6.10989
OPCAB	0	5.82235
OPCAB	1	4.04754
OPCAB	0	7.68361
OPCAB	0	7.68686
OPCAB	1	0.409651
OPCAB	0	7.45973
OPCAB	1	4.59868
OPCAB	0	6.23597
OPCAB	1	6.07677
OPCAB	1	2.70962
OPCAB	0	7.42882
OPCAB	1	0.2346
OPCAB	0	7.33927
CABG	0	7.10934
OPCAB	1	6.9834
OPCAB	1	0.0424937
OPCAB	0	7.4238
OPCAB	0	6.99709
OPCAB	0	5.92374
OPCAB	0	7.45412
CABG	0	6.7014
OPCAB	0	6.72867
OPCAB	0	6.18326
CABG	0	7.53636
OPCAB	1	4.6151
OPCAB	0	6.83801
OPCAB	0	5.8225
OPCAB	1	5.24475
OPCAB	0	7.58978
OPCAB	1	1.98671
OPCAB	1	1.77869
OPCAB	0	7.66676
OPCAB	0	6.84651
OPCAB	0	7.68142
OPCAB	1	6.70135
CABG	0	6.91695
OPCAB	1	0.011864
OPCAB	1	0.0187657
OPCAB	0	7.66775
CABG	0	7.09548
OPCAB	1	6.03052
OPCAB	1	0.0197924
OPCAB	0	7.62394
OPCAB	1	0.138718
OPCAB	0	6.0332
CABG	0	7.72234
CABG	0	7.65115
CABG	0	6.18914
CABG	0	7.22405
CABG	1	0.000370751
CABG	1	5.02012
CABG	0	6.99133
CABG	0	6.91199
CABG	0	6.4631
CABG	0	5.83573
OPCAB	0	6.13164
CABG	0	7.41028
CABG	1	5.65258
CABG	0	7.29997
OPCAB	1	0.0224732
CABG	1	3.10638
CABG	0	6.59633
CABG	0	5.90064
CABG	0	6.29047
CABG	1	0.00056278
CABG	0	6.72028
CABG	0	7.50605
CABG	0	6.57248
CABG	0	6.78063
CABG	0	6.27073
CABG	0	6.18642
CABG	0	6.83801
CABG	0	7.57175
CABG	0	6.60746
CABG	1	3.59366
CABG	0	6.38076
CABG	0	7.70873
CABG	0	7.02972
CABG	0	6.06867
CABG	0	7.03514
OPCAB	0	7.70315
OPCAB	0	6.14811
OPCAB	1	0.0451479
OPCAB	1	2.88453
OPCAB	0	7.10631
OPCAB	0	5.74573
OPCAB	0	6.12886
OPCAB	0	7.5909
OPCAB	0	6.07409
OPCAB	0	6.05236
OPCAB	1	4.28089
OPCAB	1	2.97161
OPCAB	0	6.43821
OPCAB	1	5.77028
OPCAB	0	6.61359
OPCAB	0	5.83873
OPCAB	0	6.93927
OPCAB	0	7.68884
CABG	1	3.35839
OPCAB	1	0.0173587
OPCAB	1	4.15507
OPCAB	0	6.4348
OPCAB	1	2.45163
CABG	0	6.86008
OPCAB	0	6.71226
CABG	0	6.17259
OPCAB	0	7.54426
OPCAB	0	7.49532
OPCAB	0	6.01677
OPCAB	0	6.07432
CABG	0	5.96207
OPCAB	1	4.81223
OPCAB	1	2.16393
OPCAB	0	6.26871
OPCAB	0	5.94198
OPCAB	1	5.37007
OPCAB	1	1.68538
OPCAB	0	7.60706
OPCAB	0	5.99766
OPCAB	1	0.0173777
OPCAB	0	5.81069
OPCAB	0	7.40726
OPCAB	1	0.0220454
OPCAB	1	0.0343943
OPCAB	0	6.58636
OPCAB	1	0.0121112
OPCAB	0	6.69319
OPCAB	0	6.624
OPCAB	0	5.76229
OPCAB	0	6.89282
OPCAB	1	0.0291847
OPCAB	0	7.52196
OPCAB	1	3.03759
OPCAB	0	6.49527
OPCAB	0	7.53097
OPCAB	0	6.61105
OPCAB	1	1.90743
[truncated: 4,007 more rows]
